# Supplementary material for: Autologous bone marrow mononuclear cell administration for neurological sequelae after traumatic brain injury: a matched control study
Source: Brain Commun. 2025 Sep 23;7(5):fcaf361. doi: 10.1093/braincomms/fcaf361 (PMC12501777; doi:10.1093/braincomms/fcaf361)
Supplement: fcaf361_Supplementary_Data [file fcaf361_supplementary_data.zip]

Archive with 10 entries (10 files):
- Supplementary Figure 1.tif
- Supplementary Figure 2.tif
- Supplementary Figure 3.tif
- Supplementary Figure 4.tif
- Supplementary Figure 5.tif
- Supplementary Figure 6.tif
- Supplementary Figure 7.tiff
- Supplementary_Figure_Legends.docx
- Supplementary_Tables 1-7.docx
- Supplementary_Tables_8-15_datasets.xlsx
