# Supplementary material for: Autologous bone marrow mononuclear cell administration for neurological sequelae after traumatic brain injury: a matched control study
Source: Brain Commun. 2025 Sep 23;7(5):fcaf361. doi: 10.1093/braincomms/fcaf361 (PMC12501777; doi:10.1093/braincomms/fcaf361)
Supplement: fcaf361_Supplementary_Data [file fcaf361_supplementary_data.zip › Supplementary_Tables_8-15_datasets.xlsx]

## Sheet: Supp_Table_8_FIM_des_ABM
pid	fim_sum2	fim_vandong2	fim_nhanthuc2	fim_sum3	fim_vandong3	fim_nhanthuc3	fim_sum4	fim_vandong4	fim_nhanthuc4	fim_sum5	fim_vandong5	fim_nhanthuc5	treatment
001	30	15	15	32	17	15	35	19	16	41	20	21	Nhóm TBG
002	41	21	20	52	33	19	52	33	19	58	36	22	Nhóm TBG
003	74	50	24	83	60	23	90	64	26	100	73	27	Nhóm TBG
004	77	56	21	82	61	21	94	68	26	99	72	27	Nhóm TBG
005	74	59	15	89	69	20	91	71	20	97	74	23	Nhóm TBG
006	41	24	17	59	42	17	62	44	18	71	50	21	Nhóm TBG
007	20	13	7	20	13	7	20	13	7				Nhóm TBG
008	20	13	7	21	13	8	22	13	9	27	13	14	Nhóm TBG
009	37	29	8	51	37	14	52	39	13	56	38	18	Nhóm TBG
010	79	60	19	88	66	22	88	66	22	93	67	26	Nhóm TBG
011	42	21	21	46	25	21	46	24	22	60	36	24	Nhóm TBG
012	48	29	19	54	37	17	70	52	18	63	41	22	Nhóm TBG
013	68	41	27	78	51	27	84	59	25	86	59	27	Nhóm TBG
014	39	20	19	51	31	20	55	32	23	61	36	25	Nhóm TBG
015	79	57	22	83	60	23	88	62	26	92	63	29	Nhóm TBG
016	75	59	16	86	64	22	92	69	23	108	80	28	Nhóm TBG
017	54	37	17	70	52	18	50	34	16	50	34	16	Nhóm TBG
018	52	30	22	59	37	22	60	38	22	77	50	27	Nhóm TBG
019	19	13	6	20	14	6	21	15	6	21	15	6	Nhóm TBG
020	76	56	20	79	59	20	82	62	20	89	67	22	Nhóm TBG
021	71	51	20	76	56	20	79	59	20	97	73	24	Nhóm TBG
022	64	44	20	82	60	22	88	63	25	99	74	25	Nhóm TBG
023	78	55	23	85	62	23	90	65	25	82	56	26	Nhóm TBG
024	64	45	19	81	59	22	79	56	23	89	63	26	Nhóm TBG
025	56	31	25	60	36	24	64	39	25	66	40	26	Nhóm TBG

## Sheet: Supp_Table_9_FIM_des_control
pid	fim_sum2	fim_vandong2	fim_nhanthuc2	fim_sum3	fim_vandong3	fim_nhanthuc3	fim_sum4	fim_vandong4	fim_nhanthuc4	fim_sum5	fim_vandong5	fim_nhanthuc5	treatment
001C	18	13	5	18	13	5	18	13	5	18	13	5	Nhóm chứng
002C	69	47	22	71	47	24	71	47	24	71	47	24	Nhóm chứng
003C	50	33	17	54	36	18	61	42	19	69	49	20	Nhóm chứng
004C	78	55	23	87	61	26	99	72	27	108	77	31	Nhóm chứng
005C	42	27	15	55	39	16	68	50	18	73	54	19	Nhóm chứng
006C	66	45	21	71	50	21	78	56	22	78	56	22	Nhóm chứng
007C	34	27	7	40	29	11	44	33	11	56	40	16	Nhóm chứng
008C	36	25	11	37	26	11	41	27	14	48	33	15	Nhóm chứng
009C	36	17	19	37	15	22	37	15	22	36	14	22	Nhóm chứng
010C	79	60	19										Nhóm chứng
011C	56	39	17	57	40	17	58	41	17	62	42	20	Nhóm chứng
012C	41	28	13	45	30	15	50	33	17	50	33	17	Nhóm chứng
013C	51	33	18	66	46	20	78	56	22	93	68	25	Nhóm chứng
014C	25	15	10	25	15	10	29	18	11	32	19	13	Nhóm chứng
015C	51	30	21	51	30	21	52	31	21	55	34	21	Nhóm chứng
016C	77	58	19	83	61	22	89	65	24	96	69	27	Nhóm chứng
017C	46	30	16	48	30	18	52	30	22	51	30	21	Nhóm chứng
018C	63	36	27	64	45	19	66	47	19	66	47	19	Nhóm chứng
019C	23	13	10	23	13	10	24	13	11	24	13	11	Nhóm chứng
020C	77	54	23	83	59	24	90	66	24	96	69	27	Nhóm chứng
021C	71	48	23	73	50	23	77	54	23	88	63	25	Nhóm chứng
022C	55	35	20	55	35	20	59	38	21	64	41	23	Nhóm chứng
023C	43	31	12	43	31	12	44	31	13	42	31	11	Nhóm chứng
024C	44	25	19	45	25	20	45	25	20	48	26	22	Nhóm chứng
025C	77	52	25	77	52	25	79	54	25	80	55	25	Nhóm chứng

## Sheet: Supp_Table_10_Follow
pid	treatment	gioi_tinh	tuoi	thoi_gian_ctsn_sl	gose_t0
009	Nhóm TBG	Nam	37.9178	21	3
001	Nhóm TBG	Nam	37.3288	33	3
003	Nhóm TBG	Nam	27.011	33	4
002	Nhóm TBG	Nữ	45.4247	21	3
004	Nhóm TBG	Nam	30.9123	18	3
005	Nhóm TBG	Nam	31.4438	10	4
008	Nhóm TBG	Nam	33.7726	19	3
007	Nhóm TBG	Nam	20.9123	24	3
006	Nhóm TBG	Nam	26.4959	7	3
010	Nhóm TBG	Nam	34.7068	20	4
011	Nhóm TBG	Nữ	22.8356	18	3
012	Nhóm TBG	Nam	30.6712	9	3
013	Nhóm TBG	Nam	24.4247	21	3
016	Nhóm TBG	Nam	27.4137	29	4
014	Nhóm TBG	Nữ	31.5205	35	3
017	Nhóm TBG	Nam	43.7452	8	3
015	Nhóm TBG	Nữ	45.5014	23	3
018	Nhóm TBG	Nam	22.9452	27	3
019	Nhóm TBG	Nam	26.7918	35	3
021	Nhóm TBG	Nam	25.6055	25	3
020	Nhóm TBG	Nam	32.7918	28	3
022	Nhóm TBG	Nam	23.2521	11	3
025	Nhóm TBG	Nam	37.611	33	3
024	Nhóm TBG	Nam	46.9726	24	3
023	Nhóm TBG	Nam	35.4931	8	4
22C	Nhóm chứng	Nam	19.9151	13	3
09C	Nhóm chứng	Nam	41.3918	23	3
04C	Nhóm chứng	Nam	34.4521	16	3
20C	Nhóm chứng	Nam	34.0986	26	3
18C	Nhóm chứng	Nam	21.1753	27	3
01C	Nhóm chứng	Nam	36.3096	31	2
25C	Nhóm chứng	Nam	34.3589	31	3
07C	Nhóm chứng	Nam	21.8466	12	3
03C	Nhóm chứng	Nam	29.3233	33	3
05C	Nhóm chứng	Nam	32.1973	7	3
15C	Nhóm chứng	Nữ	42.2822	23	3
16C	Nhóm chứng	Nam	33.6247	30	4
13C	Nhóm chứng	Nam	26.663	19	3
19C	Nhóm chứng	Nam	18.5753	35	3
12C	Nhóm chứng	Nam	34.3808	11	3
24C	Nhóm chứng	Nam	41.7507	26	3
17C	Nhóm chứng	Nam	47.3069	9	3
06C	Nhóm chứng	Nam	21.8521	6	3
14C	Nhóm chứng	Nam	31.9041	24	3
11C	Nhóm chứng	Nam	29.4384	18	3
21C	Nhóm chứng	Nam	27.2877	21	3
08C	Nhóm chứng	Nam	30.4521	30	3
23C	Nhóm chứng	Nam	34.4795	18	3
02C	Nhóm chứng	Nữ	38.1123	19	3
10C	Nhóm chứng	Nam	31.7781	24	3

## Sheet: Supp_Table_11_Paraclinical_test
pid	rbc0	wbc0	plt0	hgb0	pt0	tt0	aptt0	alt0	ast0	creatinine0	ure0	rbc6	wbc6	plt6	hgb6	pt6	tt6	aptt6	alt6	ast6	creatinine6	ure6
001	4.97	14	293	150	13.1	16.3	36.3	34.5	22.1	48	3.7	5.28	10.8	254	157	12	15.8	35.2	18.2	19.7	51	2.5
002	4.12	5.1	95	126	13.1	19.5	33.5	12	18.5	62	5.2	4.07	6.4	206	125	12.5	16.5	31.9	11	16.3	63	5.1
003	5.02	8.9	295	152	12.5	17.2	32.4	37.9	23.9	73	4.3	5.27	10	266	161	14.2	16.7	33.9	19.8	19.4	70	3.6
004	6.16	10	329	177	14.5	17.7	34.8	28.6	19	66	3.7	6.27	7	292	180	12.8	17.3	34.2	26.9	16.4	63	5.5
005	5.45	7.1	313	145	13	18.1	32.1	27.1	20.4	79	5.6	5.62	6.5	283	162	13	16.7	31.4	45.9	33.4	85	5.1
006	6.45	5.5	189	133	13.3	16.5	34.4	45.8	28.8	62	5.1	6.81	5.7	205	137	13.5	16.5	33.7	77	43.8	58	4.5
007	4.4	9.3	250	135	12.5	14.8	30	34.6	15.8	61	2.2	5.14	4.9	191	150	13.3	16.6	35	29.8	15.7	38	4.1
008	5.23	12	222	155	14.9	17.2	36.1	14.8	14	39	5.1	5.49	19.4	248	163	13.3	13.5	35.4	29.5	27.1	49	4
009	5.39	7	258	156	12.6	17.7	33.7	23.6	13.4	63	4.7	5.24	6.9	263	152	12.2	15	34.2	20.9	16	77	6.7
010	5.98	6.6	222	172	12.9	16.5	33.5	39.3	20.2	55	5.3	5.93	7.3	175	172	13.1	17.5	34.5	42.1	23.9	50	4.5
011	4.59	7.3	253	134	13.4	16.9	34.7	10.6	14.7	46	4.8	4.72	6.6	257	142	14.1	16.5	32.9	7.5	13.3	38	6
012	5.17	7.2	299	157	13.3	17.1	32	24.9	18.1	55	6.6	5.26	5.7	283	160	11.8	14.5	32.3	17.7	18.6	56	4
013	5.53	6.2	318	146	12.6	13.6	38.5	18.2	21.8	78.5	2.4	5.21	11.5	319	135	12.8	14.7	34.7	14.5	23.5	79.9	2.13
014	4.54	7.7	277	147	14.2	17.2	34.2	12.8	12.2	54	3.6	4.33	13.4	332	141	13.4	16.5	34.8	28.2	20.2	52	5.7
015	3.88	5.2	261	117	14	18.8	30	27	27	42	3.4	4.08	4.9	335	120	11.7	15.4	32.5	19.4	20.5	37	3.5
016	6.25	6.3	196	171	14	17.5	32.9	44.6	41	60	3.9	6.09	6.5	183	171	11.2	15	34	47.8	41.5	57	4.6
017	4.85	8.3	347	129	12.5	16.2	27.1	40.6	16.8	69	9.7	4.98	11.9	213	145	10.5	13.1	30.6	13.46	97.5	103	5.8
018	5.31	6.6	220	161	13.6	19.4	30.3	30.1	20.1	67	3.5	5.3	5.5	220	161	12.6	14.5	35.7	14.9	20.4	62	4
019	5.12	5.7	231	146	13.2	18.1	33.7	27.3	19.1	67	2.6	5.2	5.4	235	150	13	17.7	35.3	20	22.4	65	4.9
020	5.36	8.3	230	161	13.7	17.3	33.2	88.6	35.3	69	4.4	5.44	7.4	250	168	12.9	16.7	34.7	18.37	71.1	71	3.9
021	5.45	9.9	230	164	13.7	18.2	33.8	57	25.3	54	3.9	5.71	8.6	174	168	13.1	17.2	33.3	39.1	21.7	60	3.8
022	4.92	9.6	185	147	13.6	16.7	34.5	29.6	20.9	49	3.9	4.88	6.9	186	151	13.1	16.6	37	24.8	18.9	66	3.9
023	4.98	9	375	155	11.8	16.3	30.7	21.1	11.1	45	2.9	4.76	5.6	266	151	13.1	17.3	32.1	13.7	16.7	43	2.2
024	4.75	6	244	135	13.3	16.2	35.4	33	25.7	52	3.7	4.85	5.5	201	139	14	16.4	30.9	30	18.7	53	4.5
025	5.17	5.6	302	159	12.7	17.1	29.7	64	27.6	61	3.5	5.05	5.8	284	156	12.9	17.1	31.3	62.4	32.6	45	2.6

## Sheet: Supp_Table_12_SF36_des
pid	treatment	physical2	role_limi_phys2	role_limi_emotion2	energy2	emotional2	social2	pain2	general_health2	physical3	role_limi_phys3	role_limi_emotion3	energy3	emotional3	social3	pain3	general_health3	physical4	role_limi_phys4	role_limi_emotion4	energy4	emotional4	social4	pain4	general_health4	physical5	role_limi_phys5	role_limi_emotion5	energy5	emotional5	social5	pain5	general_health5
009	Nhóm TBG	10	0	100	55	72	25	67.5	55	15	0	0	60	76	25	45	60	20	0	100	65	80	50	57.5	65	20	0	100	70	80	62.5	57.5	65
001	Nhóm TBG	0	0	0	60	60	25	100	35	0	0	0	70	60	12.5	100	55	0	0	100	75	76	37.5	100	50	5	0	0	65	64	75	100	55
003	Nhóm TBG	5	0	0	60	16	12.5	65	35	5	0	0	30	48	50	100	30	20	0	0	60	56	25	100	60	25	0	0	65	56	37.5	100	55
002	Nhóm TBG	0	0	0	50	52	25	45	45	50	50	100	70	80	87.5	80	75	15	0	0	65	68	62.5	100	45	55	50	100	75	80	87.5	90	80
004	Nhóm TBG	15	0	0	50	48	12.5	100	35	35	0	0	80	64	75	100	70	40	0	0	80	72	87.5	100	65	45	50	100	80	84	87.5	100	75
005	Nhóm TBG	45	0	0	70	60	0	100	55	30	0	0	70	80	37.5	100	55	80	0	0	70	88	37.5	100	70	85	50	100	75	92	75	100	85
008	Nhóm TBG	0	0	0	40	48	50	75	30	0	0	0	50	60	75	77.5	35	0	0	0	50	64	87.5	100	45	0	0	0	45	64	87.5	100	50
007	Nhóm TBG	0	0	0	50	52	0	100	35	0	0	0	50	52	50	100	40	0	0	0	65	60	62.5	100	50
006	Nhóm TBG	0	0	0	30	48	12.5	32.5	35	95	0	0	30	72	37.5	45	50	5	0	0	60	88	75	70	50	10	0	0	70	88	75	90	55
010	Nhóm TBG	25	0	0	60	76	37.5	45	45	45	0	0	70	88	37.5	80	50	55	0	0	80	84	75	80	70	60	25	100	80	84	87.5	90	70
011	Nhóm TBG	0	0	0	30	36	0	32.5	25	0	0	0	50	60	0	67.5	40	0	0	0	40	80	50	77.5	50	0	0	0	45	80	62.5	100	55
012	Nhóm TBG	10	0	0	45	60	25	87.5	40	35	0	0	55	64	37.5	100	50	35	0	0	55	64	37.5	100	60	0	0	66.6667	55	72	75	90	50
013	Nhóm TBG	5	0	0	65	44	37.5	100	45	10	0	33.3333	70	68	62.5	100	50	40	0	0	85	72	87.5	100	70	60	50	100	85	80	87.5	100	75
016	Nhóm TBG	15	0	0	20	24	12.5	32.5	30	30	0	0	75	40	37.5	100	50	35	0	0	35	24	25	100	60	65	50	100	70	64	50	100	70
014	Nhóm TBG	0	0	0	55	80	0	57.5	35	0	0	0	75	68	62.5	100	55	0	0	0	75	68	62.5	100	55	0	0	0	60	72	62.5	100	55
017	Nhóm TBG	0	0	0	30	36	25	45	25	5	0	0	45	40	25	80	60	30	0	0	65	68	37.5	100	60	0	0	0	55	68	25	100	45
015	Nhóm TBG	15	0	0	50	52	37.5	32.5	45	15	0	0	40	32	50	45	45	50	0	100	60	80	50	100	70	55	0	100	60	80	62.5	100	70
018	Nhóm TBG	0	0	0	30	40	12.5	100	30	10	0	0	40	52	37.5	100	50	20	0	100	55	64	75	100	40	50	0	100	70	72	75	100	50
019	Nhóm TBG	0	0	0	60	52	100	87.5	55	0	0	0	45	80	0	100	45	0	0	0			75	100	45	0	0	0	70	80	75	100	50
021	Nhóm TBG	0	0	0	40	56	37.5	100	65	30	0	0	75	80	50	100	55	40	0	0	95	80	75	100	65	50	0	100	90	80	75	100	75
020	Nhóm TBG	15	0	0	70	64	50	67.5	40	20	0	0	75	76	50	100	60	25	0	0	65	68	75	100	55	35	0	0	70	72	75	100	65
022	Nhóm TBG	5	0	0	50	60	50	90	35	35	0	100	70	84	50	100	50	60	0	0	70	68	87.5	100	60	65	0	100	80	76	87.5	100	60
025	Nhóm TBG	0	0	0	0	4	0	55	30	0	0	0	65	64	0	100	40	5	0	0	70	60	50	100	55	5	0	0	70	64	50	100	55
024	Nhóm TBG	0	0	0	40	40	87.5	55	40	40	0	100	55	64	75	100	55	25	0	0	75	84	87.5	100	70	65	0	100	85	88	87.5	100	80
023	Nhóm TBG	0	0	0	40	64	25	45	40	25	0	0	60	68	62.5	100	60	65	0	0	70	76	87.5	100	70	40	0	0	70	80	75	100	60
22C	Nhóm chứng	10	0	0	60	64	12.5	22.5	45	5	0	0	55	68	25	90	45	10	0	0	65	80	37.5	100	50	10	0	66.6667	70	76	50	100	55
09C	Nhóm chứng	0	100	100	45	56	50	75	30	0	0	100	70	80	12.5	100	40	0	0	0	45	68	37.5	90	45	0	0	0	35	72	12.5	100	30
04C	Nhóm chứng	15	0	0	40	48	50	57.5	35	50	0	100	75	76	87.5	100	45	75	0	0	50	52	37.5	87.5	50	75	0	0	55	60	50	87.5	50
20C	Nhóm chứng	0	0	0	85	64	50	57.5	45	0	0	0	40	44	50	100	55	35	0	0	45	56	37.5	100	50	75	0	100	80	76	100	100	55
18C	Nhóm chứng	0	0	0	45	52	50	100	35	0	0	0	45	64	37.5	100	35	5	0	0	55	60	37.5	80	35	5	0	0	40	36	12.5	80	40
01C	Nhóm chứng	0	0	0	50	60	0	55	25	0	0	0	50	60	0	100	25	0	0	0	50	60	12.5	100	35	0	0	0	50	60	0	100	40
25C	Nhóm chứng	15	0	0	40	36	25	55	35	10	0	0	70	76	100	100	50	15	0	0	65	72	87.5	100	50	20	25	0	65	64	75	100	75
07C	Nhóm chứng	0	0	0	15	68	25	100	45	0	0	100	25	84	62.5	100	60	15	0	100	50	68	75	100	55	25	0	100	60	76	100	100	55
03C	Nhóm chứng	5	0	0	65	68	62.5	47.5	35	5	0	0	60	72	75	57.5	40	5	0	66.6667	55	76	87.5	67.5	45	5	0	33.3333	55	72	87.5	57.5	45
05C	Nhóm chứng	0	0	0	35	40	25	32.5	30	5	0	66.6667	45	48	37.5	45	45	15	0	100	45	48	62.5	67.5	40	15	0	100	55	40	62.5	45	45
15C	Nhóm chứng	0	0	0	65	56	50	70	30	0	0	0	60	56	50	80	30	0	0	0	65	52	62.5	80	45	0	0	0	55	56	75	80	45
16C	Nhóm chứng	15	0	0	30	24	37.5	22.5	40	15	0	0	30	24	37.5	22.5	40	35	0	0	60	48	62.5	45	65	50	0	0	65	48	100	80	65
13C	Nhóm chứng	5	0	0	35	68	12.5	100	30	0	0	100	35	68	62.5	100	40	40	0	100	55	52	62.5	100	55	60	0	100	60	68	87.5	100	50
19C	Nhóm chứng	0	0	0	35	56	12.5	100	45	0	0	0	50	60	37.5	80	45	0	0	0	35	52	25	67.5	50	0	0	0	25	52	12.5	52.5	30
12C	Nhóm chứng	0	0	0	35	72	37.5	100	50	0	0	0	35	72	37.5	77.5	45	0	0	0	30	76	37.5	100	50	0	0	0	30	76	25	100	55
24C	Nhóm chứng	5	0	0	40	64	62.5	10	45	0	0	0	40	64	62.5	10	45	0	0	0	45	68	37.5	32.5	50	0	0	0	45	68	37.5	32.5	50
17C	Nhóm chứng	0	0	0	30	36	25	22.5	20	0	0	0	20	36	25	32.5	35	0	0	0	40	52	50	57.5	40	0	0	0	45	64	62.5	45	40
06C	Nhóm chứng	5	0	0	30	52	25	57.5	20	15	0	0	30	44	37.5	67.5	40	10	0	0	35	44	50	57.5	45	15	0	0	30	48	50	67.5	50
14C	Nhóm chứng	0	0	0	35	68	37.5	55	45	0	0	0	40	60	37.5	55	45	0	0	0	45	76	62.5	100	45	5	25	0	40	56	62.5	75	40
11C	Nhóm chứng	0	0	0	20	68	12.5	67.5	35	0	0	0	25	72	25	55	40	0	0	0	30	68	25	45	40	0	0	0	35	68	50	45	40
21C	Nhóm chứng	0	0	0	55	60	37.5	57.5	40	0	0	0	45	72	50	57.5	60	0	0	0	75	80	100	100	50	20	0	100	70	88	87.5	100	70
08C	Nhóm chứng	0	0	0	30	56	37.5	55	40	0	0	0	30	60	37.5	65	45	0	0	0	35	64	50	77.5	45	0	0	0	40	68	50	55	45
23C	Nhóm chứng	0	0	0	45	64	62.5	100	30	0	0	0	45	68	50	100	40	0	0	0	45	64	62.5	100	45	0	0	0	50	60	62.5	100	45
02C	Nhóm chứng	0	0	100	45	76	0	32.5	40	0	0	100		72	12.5	32.5	45	0	0	100	60	44	25	32.5	50	0	0	100	60	80	25	55	50
10C	Nhóm chứng	15	0	100	55	48	37.5	100	40

## Sheet: Supp_Table_13_SF36_mix
pid_nc_sl	treatment	time	physical	role_limi_phys	role_limi_emotion	energy	emotional	social	pain	general_health
009	Nhóm TBG	Ban đầu	10	0	100	55	72	25	67.5	55
009	Nhóm TBG	3 tháng	15	0	0	60	76	25	45	60
009	Nhóm TBG	6 tháng	20	0	100	65	80	50	57.5	65
009	Nhóm TBG	12 tháng	20	0	100	70	80	62.5	57.5	65
001	Nhóm TBG	Ban đầu	0	0	0	60	60	25	100	35
001	Nhóm TBG	3 tháng	0	0	0	70	60	12.5	100	55
001	Nhóm TBG	6 tháng	0	0	100	75	76	37.5	100	50
001	Nhóm TBG	12 tháng	5	0	0	65	64	75	100	55
003	Nhóm TBG	Ban đầu	5	0	0	60	16	12.5	65	35
003	Nhóm TBG	3 tháng	5	0	0	30	48	50	100	30
003	Nhóm TBG	6 tháng	20	0	0	60	56	25	100	60
003	Nhóm TBG	12 tháng	25	0	0	65	56	37.5	100	55
002	Nhóm TBG	Ban đầu	0	0	0	50	52	25	45	45
002	Nhóm TBG	3 tháng	50	50	100	70	80	87.5	80	75
002	Nhóm TBG	6 tháng	15	0	0	65	68	62.5	100	45
002	Nhóm TBG	12 tháng	55	50	100	75	80	87.5	90	80
004	Nhóm TBG	Ban đầu	15	0	0	50	48	12.5	100	35
004	Nhóm TBG	3 tháng	35	0	0	80	64	75	100	70
004	Nhóm TBG	6 tháng	40	0	0	80	72	87.5	100	65
004	Nhóm TBG	12 tháng	45	50	100	80	84	87.5	100	75
005	Nhóm TBG	Ban đầu	45	0	0	70	60	0	100	55
005	Nhóm TBG	3 tháng	30	0	0	70	80	37.5	100	55
005	Nhóm TBG	6 tháng	80	0	0	70	88	37.5	100	70
005	Nhóm TBG	12 tháng	85	50	100	75	92	75	100	85
008	Nhóm TBG	Ban đầu	0	0	0	40	48	50	75	30
008	Nhóm TBG	3 tháng	0	0	0	50	60	75	77.5	35
008	Nhóm TBG	6 tháng	0	0	0	50	64	87.5	100	45
008	Nhóm TBG	12 tháng	0	0	0	45	64	87.5	100	50
007	Nhóm TBG	Ban đầu	0	0	0	50	52	0	100	35
007	Nhóm TBG	3 tháng	0	0	0	50	52	50	100	40
007	Nhóm TBG	6 tháng	0	0	0	65	60	62.5	100	50
006	Nhóm TBG	Ban đầu	0	0	0	30	48	12.5	32.5	35
006	Nhóm TBG	3 tháng	95	0	0	30	72	37.5	45	50
006	Nhóm TBG	6 tháng	5	0	0	60	88	75	70	50
006	Nhóm TBG	12 tháng	10	0	0	70	88	75	90	55
010	Nhóm TBG	Ban đầu	25	0	0	60	76	37.5	45	45
010	Nhóm TBG	3 tháng	45	0	0	70	88	37.5	80	50
010	Nhóm TBG	6 tháng	55	0	0	80	84	75	80	70
010	Nhóm TBG	12 tháng	60	25	100	80	84	87.5	90	70
011	Nhóm TBG	Ban đầu	0	0	0	30	36	0	32.5	25
011	Nhóm TBG	3 tháng	0	0	0	50	60	0	67.5	40
011	Nhóm TBG	6 tháng	0	0	0	40	80	50	77.5	50
011	Nhóm TBG	12 tháng	0	0	0	45	80	62.5	100	55
012	Nhóm TBG	Ban đầu	10	0	0	45	60	25	87.5	40
012	Nhóm TBG	3 tháng	35	0	0	55	64	37.5	100	50
012	Nhóm TBG	6 tháng	35	0	0	55	64	37.5	100	60
012	Nhóm TBG	12 tháng	0	0	66.6667	55	72	75	90	50
013	Nhóm TBG	Ban đầu	5	0	0	65	44	37.5	100	45
013	Nhóm TBG	3 tháng	10	0	33.3333	70	68	62.5	100	50
013	Nhóm TBG	6 tháng	40	0	0	85	72	87.5	100	70
013	Nhóm TBG	12 tháng	60	50	100	85	80	87.5	100	75
016	Nhóm TBG	Ban đầu	15	0	0	20	24	12.5	32.5	30
016	Nhóm TBG	3 tháng	30	0	0	75	40	37.5	100	50
016	Nhóm TBG	6 tháng	35	0	0	35	24	25	100	60
016	Nhóm TBG	12 tháng	65	50	100	70	64	50	100	70
014	Nhóm TBG	Ban đầu	0	0	0	55	80	0	57.5	35
014	Nhóm TBG	3 tháng	0	0	0	75	68	62.5	100	55
014	Nhóm TBG	6 tháng	0	0	0	75	68	62.5	100	55
014	Nhóm TBG	12 tháng	0	0	0	60	72	62.5	100	55
017	Nhóm TBG	Ban đầu	0	0	0	30	36	25	45	25
017	Nhóm TBG	3 tháng	5	0	0	45	40	25	80	60
017	Nhóm TBG	6 tháng	30	0	0	65	68	37.5	100	60
017	Nhóm TBG	12 tháng	0	0	0	55	68	25	100	45
015	Nhóm TBG	Ban đầu	15	0	0	50	52	37.5	32.5	45
015	Nhóm TBG	3 tháng	15	0	0	40	32	50	45	45
015	Nhóm TBG	6 tháng	50	0	100	60	80	50	100	70
015	Nhóm TBG	12 tháng	55	0	100	60	80	62.5	100	70
018	Nhóm TBG	Ban đầu	0	0	0	30	40	12.5	100	30
018	Nhóm TBG	3 tháng	10	0	0	40	52	37.5	100	50
018	Nhóm TBG	6 tháng	20	0	100	55	64	75	100	40
018	Nhóm TBG	12 tháng	50	0	100	70	72	75	100	50
019	Nhóm TBG	Ban đầu	0	0	0	60	52	100	87.5	55
019	Nhóm TBG	3 tháng	0	0	0	45	80	0	100	45
019	Nhóm TBG	6 tháng	0	0	0			75	100	45
019	Nhóm TBG	12 tháng	0	0	0	70	80	75	100	50
021	Nhóm TBG	Ban đầu	0	0	0	40	56	37.5	100	65
021	Nhóm TBG	3 tháng	30	0	0	75	80	50	100	55
021	Nhóm TBG	6 tháng	40	0	0	95	80	75	100	65
021	Nhóm TBG	12 tháng	50	0	100	90	80	75	100	75
020	Nhóm TBG	Ban đầu	15	0	0	70	64	50	67.5	40
020	Nhóm TBG	3 tháng	20	0	0	75	76	50	100	60
020	Nhóm TBG	6 tháng	25	0	0	65	68	75	100	55
020	Nhóm TBG	12 tháng	35	0	0	70	72	75	100	65
022	Nhóm TBG	Ban đầu	5	0	0	50	60	50	90	35
022	Nhóm TBG	3 tháng	35	0	100	70	84	50	100	50
022	Nhóm TBG	6 tháng	60	0	0	70	68	87.5	100	60
022	Nhóm TBG	12 tháng	65	0	100	80	76	87.5	100	60
025	Nhóm TBG	Ban đầu	0	0	0	0	4	0	55	30
025	Nhóm TBG	3 tháng	0	0	0	65	64	0	100	40
025	Nhóm TBG	6 tháng	5	0	0	70	60	50	100	55
025	Nhóm TBG	12 tháng	5	0	0	70	64	50	100	55
024	Nhóm TBG	Ban đầu	0	0	0	40	40	87.5	55	40
024	Nhóm TBG	3 tháng	40	0	100	55	64	75	100	55
024	Nhóm TBG	6 tháng	25	0	0	75	84	87.5	100	70
024	Nhóm TBG	12 tháng	65	0	100	85	88	87.5	100	80
023	Nhóm TBG	Ban đầu	0	0	0	40	64	25	45	40
023	Nhóm TBG	3 tháng	25	0	0	60	68	62.5	100	60
023	Nhóm TBG	6 tháng	65	0	0	70	76	87.5	100	70
023	Nhóm TBG	12 tháng	40	0	0	70	80	75	100	60
022C	Nhóm chứng	Ban đầu	10	0	0	60	64	12.5	22.5	45
022C	Nhóm chứng	3 tháng	5	0	0	55	68	25	90	45
022C	Nhóm chứng	6 tháng	10	0	0	65	80	37.5	100	50
022C	Nhóm chứng	12 tháng	10	0	66.6667	70	76	50	100	55
009C	Nhóm chứng	Ban đầu	0	100	100	45	56	50	75	30
009C	Nhóm chứng	3 tháng	0	0	100	70	80	12.5	100	40
009C	Nhóm chứng	6 tháng	0	0	0	45	68	37.5	90	45
009C	Nhóm chứng	12 tháng	0	0	0	35	72	12.5	100	30
004C	Nhóm chứng	Ban đầu	15	0	0	40	48	50	57.5	35
004C	Nhóm chứng	3 tháng	50	0	100	75	76	87.5	100	45
004C	Nhóm chứng	6 tháng	75	0	0	50	52	37.5	87.5	50
004C	Nhóm chứng	12 tháng	75	0	0	55	60	50	87.5	50
020C	Nhóm chứng	Ban đầu	0	0	0	85	64	50	57.5	45
020C	Nhóm chứng	3 tháng	0	0	0	40	44	50	100	55
020C	Nhóm chứng	6 tháng	35	0	0	45	56	37.5	100	50
020C	Nhóm chứng	12 tháng	75	0	100	80	76	100	100	55
018C	Nhóm chứng	Ban đầu	0	0	0	45	52	50	100	35
018C	Nhóm chứng	3 tháng	0	0	0	45	64	37.5	100	35
018C	Nhóm chứng	6 tháng	5	0	0	55	60	37.5	80	35
018C	Nhóm chứng	12 tháng	5	0	0	40	36	12.5	80	40
001C	Nhóm chứng	Ban đầu	0	0	0	50	60	0	55	25
001C	Nhóm chứng	3 tháng	0	0	0	50	60	0	100	25
001C	Nhóm chứng	6 tháng	0	0	0	50	60	12.5	100	35
001C	Nhóm chứng	12 tháng	0	0	0	50	60	0	100	40
025C	Nhóm chứng	Ban đầu	15	0	0	40	36	25	55	35
025C	Nhóm chứng	3 tháng	10	0	0	70	76	100	100	50
025C	Nhóm chứng	6 tháng	15	0	0	65	72	87.5	100	50
025C	Nhóm chứng	12 tháng	20	25	0	65	64	75	100	75
007C	Nhóm chứng	Ban đầu	0	0	0	15	68	25	100	45
007C	Nhóm chứng	3 tháng	0	0	100	25	84	62.5	100	60
007C	Nhóm chứng	6 tháng	15	0	100	50	68	75	100	55
007C	Nhóm chứng	12 tháng	25	0	100	60	76	100	100	55
003C	Nhóm chứng	Ban đầu	5	0	0	65	68	62.5	47.5	35
003C	Nhóm chứng	3 tháng	5	0	0	60	72	75	57.5	40
003C	Nhóm chứng	6 tháng	5	0	66.6667	55	76	87.5	67.5	45
003C	Nhóm chứng	12 tháng	5	0	33.3333	55	72	87.5	57.5	45
005C	Nhóm chứng	Ban đầu	0	0	0	35	40	25	32.5	30
005C	Nhóm chứng	3 tháng	5	0	66.6667	45	48	37.5	45	45
005C	Nhóm chứng	6 tháng	15	0	100	45	48	62.5	67.5	40
005C	Nhóm chứng	12 tháng	15	0	100	55	40	62.5	45	45
015C	Nhóm chứng	Ban đầu	0	0	0	65	56	50	70	30
015C	Nhóm chứng	3 tháng	0	0	0	60	56	50	80	30
015C	Nhóm chứng	6 tháng	0	0	0	65	52	62.5	80	45
015C	Nhóm chứng	12 tháng	0	0	0	55	56	75	80	45
016C	Nhóm chứng	Ban đầu	15	0	0	30	24	37.5	22.5	40
016C	Nhóm chứng	3 tháng	15	0	0	30	24	37.5	22.5	40
016C	Nhóm chứng	6 tháng	35	0	0	60	48	62.5	45	65
016C	Nhóm chứng	12 tháng	50	0	0	65	48	100	80	65
013C	Nhóm chứng	Ban đầu	5	0	0	35	68	12.5	100	30
013C	Nhóm chứng	3 tháng	0	0	100	35	68	62.5	100	40
013C	Nhóm chứng	6 tháng	40	0	100	55	52	62.5	100	55
013C	Nhóm chứng	12 tháng	60	0	100	60	68	87.5	100	50
019C	Nhóm chứng	Ban đầu	0	0	0	35	56	12.5	100	45
019C	Nhóm chứng	3 tháng	0	0	0	50	60	37.5	80	45
019C	Nhóm chứng	6 tháng	0	0	0	35	52	25	67.5	50
019C	Nhóm chứng	12 tháng	0	0	0	25	52	12.5	52.5	30
012C	Nhóm chứng	Ban đầu	0	0	0	35	72	37.5	100	50
012C	Nhóm chứng	3 tháng	0	0	0	35	72	37.5	77.5	45
012C	Nhóm chứng	6 tháng	0	0	0	30	76	37.5	100	50
012C	Nhóm chứng	12 tháng	0	0	0	30	76	25	100	55
024C	Nhóm chứng	Ban đầu	5	0	0	40	64	62.5	10	45
024C	Nhóm chứng	3 tháng	0	0	0	40	64	62.5	10	45
024C	Nhóm chứng	6 tháng	0	0	0	45	68	37.5	32.5	50
024C	Nhóm chứng	12 tháng	0	0	0	45	68	37.5	32.5	50
017C	Nhóm chứng	Ban đầu	0	0	0	30	36	25	22.5	20
017C	Nhóm chứng	3 tháng	0	0	0	20	36	25	32.5	35
017C	Nhóm chứng	6 tháng	0	0	0	40	52	50	57.5	40
017C	Nhóm chứng	12 tháng	0	0	0	45	64	62.5	45	40
006C	Nhóm chứng	Ban đầu	5	0	0	30	52	25	57.5	20
006C	Nhóm chứng	3 tháng	15	0	0	30	44	37.5	67.5	40
006C	Nhóm chứng	6 tháng	10	0	0	35	44	50	57.5	45
006C	Nhóm chứng	12 tháng	15	0	0	30	48	50	67.5	50
014C	Nhóm chứng	Ban đầu	0	0	0	35	68	37.5	55	45
014C	Nhóm chứng	3 tháng	0	0	0	40	60	37.5	55	45
014C	Nhóm chứng	6 tháng	0	0	0	45	76	62.5	100	45
014C	Nhóm chứng	12 tháng	5	25	0	40	56	62.5	75	40
011C	Nhóm chứng	Ban đầu	0	0	0	20	68	12.5	67.5	35
011C	Nhóm chứng	3 tháng	0	0	0	25	72	25	55	40
011C	Nhóm chứng	6 tháng	0	0	0	30	68	25	45	40
011C	Nhóm chứng	12 tháng	0	0	0	35	68	50	45	40
021C	Nhóm chứng	Ban đầu	0	0	0	55	60	37.5	57.5	40
021C	Nhóm chứng	3 tháng	0	0	0	45	72	50	57.5	60
021C	Nhóm chứng	6 tháng	0	0	0	75	80	100	100	50
021C	Nhóm chứng	12 tháng	20	0	100	70	88	87.5	100	70
008C	Nhóm chứng	Ban đầu	0	0	0	30	56	37.5	55	40
008C	Nhóm chứng	3 tháng	0	0	0	30	60	37.5	65	45
008C	Nhóm chứng	6 tháng	0	0	0	35	64	50	77.5	45
008C	Nhóm chứng	12 tháng	0	0	0	40	68	50	55	45
023C	Nhóm chứng	Ban đầu	0	0	0	45	64	62.5	100	30
023C	Nhóm chứng	3 tháng	0	0	0	45	68	50	100	40
023C	Nhóm chứng	6 tháng	0	0	0	45	64	62.5	100	45
023C	Nhóm chứng	12 tháng	0	0	0	50	60	62.5	100	45
002C	Nhóm chứng	Ban đầu	0	0	100	45	76	0	32.5	40
002C	Nhóm chứng	3 tháng	0	0	100		72	12.5	32.5	45
002C	Nhóm chứng	6 tháng	0	0	100	60	44	25	32.5	50
002C	Nhóm chứng	12 tháng	0	0	100	60	80	25	55	50
	Nhóm chứng	Ban đầu	15	0	100	55	48	37.5	100	40

## Sheet: Supp_Table 14_FIM_mix
pid	treatment	time	fim_sum	fim_vandong	fim_nhanthuc
025C	Nhóm chứng	3 tháng	77	52	25
023C	Nhóm chứng	12 tháng	42	31	11
008C	Nhóm chứng	Ban đầu	36	25	11
014C	Nhóm chứng	Ban đầu	25	15	10
023C	Nhóm chứng	6 tháng	44	31	13
018C	Nhóm chứng	6 tháng	66	47	19
024C	Nhóm chứng	6 tháng	45	25	20
013C	Nhóm chứng	3 tháng	66	46	20
005C	Nhóm chứng	Ban đầu	42	27	15
002C	Nhóm chứng	3 tháng	71	47	24
012C	Nhóm chứng	Ban đầu	41	28	13
014C	Nhóm chứng	6 tháng	29	18	11
009C	Nhóm chứng	Ban đầu	36	17	19
008C	Nhóm chứng	3 tháng	37	26	11
021C	Nhóm chứng	Ban đầu	71	48	23
016C	Nhóm chứng	12 tháng	96	69	27
011C	Nhóm chứng	6 tháng	58	41	17
011C	Nhóm chứng	3 tháng	57	40	17
002C	Nhóm chứng	6 tháng	71	47	24
004C	Nhóm chứng	3 tháng	87	61	26
015C	Nhóm chứng	3 tháng	51	30	21
019C	Nhóm chứng	3 tháng	23	13	10
023C	Nhóm chứng	Ban đầu	43	31	12
019C	Nhóm chứng	Ban đầu	23	13	10
006C	Nhóm chứng	6 tháng	78	56	22
006C	Nhóm chứng	3 tháng	71	50	21
016C	Nhóm chứng	6 tháng	89	65	24
020C	Nhóm chứng	6 tháng	90	66	24
017C	Nhóm chứng	12 tháng	51	30	21
002C	Nhóm chứng	12 tháng	71	47	24
003C	Nhóm chứng	12 tháng	69	49	20
017C	Nhóm chứng	6 tháng	52	30	22
015C	Nhóm chứng	12 tháng	55	34	21
024C	Nhóm chứng	3 tháng	45	25	20
010C	Nhóm chứng	Ban đầu	79	60	19
012C	Nhóm chứng	12 tháng	50	33	17
008C	Nhóm chứng	12 tháng	48	33	15
013C	Nhóm chứng	12 tháng	93	68	25
015C	Nhóm chứng	6 tháng	52	31	21
005C	Nhóm chứng	6 tháng	68	50	18
019C	Nhóm chứng	6 tháng	24	13	11
024C	Nhóm chứng	12 tháng	48	26	22
003C	Nhóm chứng	6 tháng	61	42	19
020C	Nhóm chứng	Ban đầu	77	54	23
013C	Nhóm chứng	6 tháng	78	56	22
014C	Nhóm chứng	3 tháng	25	15	10
007C	Nhóm chứng	12 tháng	56	40	16
025C	Nhóm chứng	12 tháng	80	55	25
013C	Nhóm chứng	Ban đầu	51	33	18
008C	Nhóm chứng	6 tháng	41	27	14
006C	Nhóm chứng	Ban đầu	66	45	21
001C	Nhóm chứng	12 tháng	18	13	5
016C	Nhóm chứng	Ban đầu	77	58	19
021C	Nhóm chứng	3 tháng	73	50	23
025C	Nhóm chứng	Ban đầu	77	52	25
005C	Nhóm chứng	12 tháng	73	54	19
007C	Nhóm chứng	6 tháng	44	33	11
011C	Nhóm chứng	Ban đầu	56	39	17
011C	Nhóm chứng	12 tháng	62	42	20
018C	Nhóm chứng	3 tháng	64	45	19
021C	Nhóm chứng	12 tháng	88	63	25
015C	Nhóm chứng	Ban đầu	51	30	21
024C	Nhóm chứng	Ban đầu	44	25	19
001C	Nhóm chứng	3 tháng	18	13	5
009C	Nhóm chứng	3 tháng	37	15	22
017C	Nhóm chứng	Ban đầu	46	30	16
016C	Nhóm chứng	3 tháng	83	61	22
014C	Nhóm chứng	12 tháng	32	19	13
017C	Nhóm chứng	3 tháng	48	30	18
004C	Nhóm chứng	12 tháng	108	77	31
022C	Nhóm chứng	12 tháng	64	41	23
021C	Nhóm chứng	6 tháng	77	54	23
001C	Nhóm chứng	6 tháng	18	13	5
003C	Nhóm chứng	3 tháng	54	36	18
001C	Nhóm chứng	Ban đầu	18	13	5
018C	Nhóm chứng	12 tháng	66	47	19
007C	Nhóm chứng	Ban đầu	34	27	7
018C	Nhóm chứng	Ban đầu	63	36	27
007C	Nhóm chứng	3 tháng	40	29	11
019C	Nhóm chứng	12 tháng	24	13	11
012C	Nhóm chứng	6 tháng	50	33	17
009C	Nhóm chứng	6 tháng	37	15	22
020C	Nhóm chứng	3 tháng	83	59	24
002C	Nhóm chứng	Ban đầu	69	47	22
004C	Nhóm chứng	6 tháng	99	72	27
003C	Nhóm chứng	Ban đầu	50	33	17
005C	Nhóm chứng	3 tháng	55	39	16
009C	Nhóm chứng	12 tháng	36	14	22
025C	Nhóm chứng	6 tháng	79	54	25
012C	Nhóm chứng	3 tháng	45	30	15
006C	Nhóm chứng	12 tháng	78	56	22
023C	Nhóm chứng	3 tháng	43	31	12
022C	Nhóm chứng	6 tháng	59	38	21
022C	Nhóm chứng	3 tháng	55	35	20
022C	Nhóm chứng	Ban đầu	55	35	20
004C	Nhóm chứng	Ban đầu	78	55	23
020C	Nhóm chứng	12 tháng	96	69	27
015	Nhóm TBG	6 tháng	88	62	26
007	Nhóm TBG	Ban đầu	20	13	7
025	Nhóm TBG	12 tháng	66	40	26
001	Nhóm TBG	6 tháng	35	19	16
012	Nhóm TBG	Ban đầu	48	29	19
015	Nhóm TBG	3 tháng	83	60	23
010	Nhóm TBG	12 tháng	93	67	26
002	Nhóm TBG	12 tháng	58	36	22
004	Nhóm TBG	3 tháng	82	61	21
024	Nhóm TBG	6 tháng	79	56	23
008	Nhóm TBG	6 tháng	22	13	9
018	Nhóm TBG	6 tháng	60	38	22
011	Nhóm TBG	6 tháng	46	24	22
006	Nhóm TBG	6 tháng	62	44	18
012	Nhóm TBG	6 tháng	70	52	18
014	Nhóm TBG	3 tháng	51	31	20
020	Nhóm TBG	12 tháng	89	67	22
003	Nhóm TBG	6 tháng	90	64	26
016	Nhóm TBG	3 tháng	86	64	22
021	Nhóm TBG	Ban đầu	71	51	20
018	Nhóm TBG	12 tháng	77	50	27
022	Nhóm TBG	12 tháng	99	74	25
006	Nhóm TBG	Ban đầu	41	24	17
009	Nhóm TBG	12 tháng	56	38	18
019	Nhóm TBG	3 tháng	20	14	6
010	Nhóm TBG	Ban đầu	79	60	19
003	Nhóm TBG	3 tháng	83	60	23
022	Nhóm TBG	3 tháng	82	60	22
024	Nhóm TBG	3 tháng	81	59	22
012	Nhóm TBG	3 tháng	54	37	17
013	Nhóm TBG	12 tháng	86	59	27
005	Nhóm TBG	12 tháng	97	74	23
014	Nhóm TBG	6 tháng	55	32	23
009	Nhóm TBG	Ban đầu	37	29	8
023	Nhóm TBG	6 tháng	90	65	25
014	Nhóm TBG	Ban đầu	39	20	19
019	Nhóm TBG	6 tháng	21	15	6
025	Nhóm TBG	6 tháng	64	39	25
005	Nhóm TBG	Ban đầu	74	59	15
008	Nhóm TBG	Ban đầu	20	13	7
019	Nhóm TBG	12 tháng	21	15	6
004	Nhóm TBG	Ban đầu	77	56	21
017	Nhóm TBG	6 tháng	50	34	16
024	Nhóm TBG	Ban đầu	64	45	19
023	Nhóm TBG	12 tháng	82	56	26
019	Nhóm TBG	Ban đầu	19	13	6
004	Nhóm TBG	12 tháng	99	72	27
025	Nhóm TBG	3 tháng	60	36	24
022	Nhóm TBG	6 tháng	88	63	25
008	Nhóm TBG	3 tháng	21	13	8
014	Nhóm TBG	12 tháng	61	36	25
009	Nhóm TBG	3 tháng	51	37	14
010	Nhóm TBG	3 tháng	88	66	22
021	Nhóm TBG	6 tháng	79	59	20
003	Nhóm TBG	12 tháng	100	73	27
004	Nhóm TBG	6 tháng	94	68	26
002	Nhóm TBG	Ban đầu	41	21	20
018	Nhóm TBG	3 tháng	59	37	22
018	Nhóm TBG	Ban đầu	52	30	22
015	Nhóm TBG	12 tháng	92	63	29
016	Nhóm TBG	12 tháng	108	80	28
020	Nhóm TBG	3 tháng	79	59	20
007	Nhóm TBG	6 tháng	20	13	7
020	Nhóm TBG	6 tháng	82	62	20
017	Nhóm TBG	Ban đầu	54	37	17
006	Nhóm TBG	12 tháng	71	50	21
017	Nhóm TBG	3 tháng	70	52	18
017	Nhóm TBG	12 tháng	50	34	16
003	Nhóm TBG	Ban đầu	74	50	24
013	Nhóm TBG	3 tháng	78	51	27
013	Nhóm TBG	Ban đầu	68	41	27
021	Nhóm TBG	12 tháng	97	73	24
022	Nhóm TBG	Ban đầu	64	44	20
015	Nhóm TBG	Ban đầu	79	57	22
011	Nhóm TBG	12 tháng	60	36	24
016	Nhóm TBG	6 tháng	92	69	23
011	Nhóm TBG	Ban đầu	42	21	21
023	Nhóm TBG	Ban đầu	78	55	23
023	Nhóm TBG	3 tháng	85	62	23
001	Nhóm TBG	Ban đầu	30	15	15
006	Nhóm TBG	3 tháng	59	42	17
009	Nhóm TBG	6 tháng	52	39	13
001	Nhóm TBG	12 tháng	41	20	21
008	Nhóm TBG	12 tháng	27	13	14
001	Nhóm TBG	3 tháng	32	17	15
005	Nhóm TBG	6 tháng	91	71	20
025	Nhóm TBG	Ban đầu	56	31	25
021	Nhóm TBG	3 tháng	76	56	20
007	Nhóm TBG	3 tháng	20	13	7
002	Nhóm TBG	6 tháng	52	33	19
002	Nhóm TBG	3 tháng	52	33	19
016	Nhóm TBG	Ban đầu	75	59	16
024	Nhóm TBG	12 tháng	89	63	26
020	Nhóm TBG	Ban đầu	76	56	20
012	Nhóm TBG	12 tháng	63	41	22
011	Nhóm TBG	3 tháng	46	25	21
013	Nhóm TBG	6 tháng	84	59	25
005	Nhóm TBG	3 tháng	89	69	20
010	Nhóm TBG	6 tháng	88	66	22

## Sheet: Supp_Table 15_GOSE
pid	treatment	gose_initial	gose_improvement_3m	gose_improvement_6m	gose_improvement_12m
	Nhóm chứng	3
001	Nhóm TBG	3	0	0	0
01C	Nhóm chứng	2	0	0	0
002	Nhóm TBG	3	0	0	0
02C	Nhóm chứng	3	0	0	0
003	Nhóm TBG	4	0	0	0
03C	Nhóm chứng	3	0	0	0
004	Nhóm TBG	3	0	1	1
04C	Nhóm chứng	3	1	1	1
005	Nhóm TBG	4	0	0	0
05C	Nhóm chứng	3	0	0	0
006	Nhóm TBG	3	0	0	0
06C	Nhóm chứng	3	0	0	0
007	Nhóm TBG	3	0	0
07C	Nhóm chứng	3	0	0	0
008	Nhóm TBG	3	0	0	0
08C	Nhóm chứng	3	0	0	0
009	Nhóm TBG	3	0	0	0
09C	Nhóm chứng	3	0	0	0
010	Nhóm TBG	4	0	0	0
011	Nhóm TBG	3	0	0	0
11C	Nhóm chứng	3	0	0	0
012	Nhóm TBG	3	0	0	0
12C	Nhóm chứng	3	0	0	0
013	Nhóm TBG	3	0	0	0
13C	Nhóm chứng	3	0	1	1
014	Nhóm TBG	3	0	0	0
14C	Nhóm chứng	3	0	0	0
015	Nhóm TBG	3	0	1	1
15C	Nhóm chứng	3	0	0	0
016	Nhóm TBG	4	0	0	0
16C	Nhóm chứng	4	0	0	0
017	Nhóm TBG	3	0	0	0
17C	Nhóm chứng	3	0	0	0
018	Nhóm TBG	3	0	0	0
18C	Nhóm chứng	3	0	0	0
019	Nhóm TBG	3	0	0	0
19C	Nhóm chứng	3	0	0	0
020	Nhóm TBG	3	0	1	1
20C	Nhóm chứng	3	1	1	1
021	Nhóm TBG	3	0	0	1
21C	Nhóm chứng	3	0	0	1
022	Nhóm TBG	3	0	1	1
22C	Nhóm chứng	3	0	0	0
023	Nhóm TBG	4	0	0	-1
23C	Nhóm chứng	3	0	0	0
024	Nhóm TBG	3	0	0	1
24C	Nhóm chứng	3	0	0	0
025	Nhóm TBG	3	0	0	0
25C	Nhóm chứng	3	0	0	1
